# Supplementary material for: Modulation of Bromo- and Extra-Terminal Domain (BET) Proteins Exerts Neuroprotective Effects in Cell Culture Models of Parkinson’s Disease
Source: Biomedicines. 2026 Jan 21;14(1):244. doi: 10.3390/biomedicines14010244 (PMC12839369; doi:10.3390/biomedicines14010244)
Supplement: Supplementary file 1 [file biomedicines-14-00244-s001.zip]

Archive with 2 entries (2 files):
- Supplementary figures_Martella et al. 2026_revised.pdf
- Supplementary table 1_Martella et al. 2026_revised.pdf
